# Supplementary material for: Exploring the Anti-Osteoporotic Effects of n-Hexane Fraction from Cotoneaster wilsonii Nakai: Activation of Runx2 and Osteoblast Differentiation In Vivo
Source: Pharmaceuticals (Basel). 2025 Jan 3;18(1):45. doi: 10.3390/ph18010045 (PMC11768920; doi:10.3390/ph18010045)
Supplement: Supplementary file 1 [file pharmaceuticals-18-00045-s001.zip]

Archive with 1 entries (1 files):
- pharmaceuticals-3351757-supplementary.pdf
